# Supplementary material for: DNA Mismatch Repair Gene Variants in Sporadic Solid Cancers
Source: Int J Mol Sci. 2020 Aug 3;21(15):5561. doi: 10.3390/ijms21155561 (PMC7432688; doi:10.3390/ijms21155561)
Supplement: Supplementary file 1 [file ijms-21-05561-s001.zip]

Archive with 2 entries (2 files):
- SNP 2.0_final.xls
- Clinical studies 2.xls
