# Supplementary material for: DNA Mismatch Repair Gene Variants in Sporadic Solid Cancers
Source: Int J Mol Sci. 2020 Aug 3;21(15):5561. doi: 10.3390/ijms21155561 (PMC7432688; doi:10.3390/ijms21155561)
Supplement: Supplementary file 1 [file ijms-21-05561-s001.zip › SNP 2.0_final.xls]

## Sheet: MLH1
SNP ID	AA position	AA change	WT-MT	Ancestral alelle	Region	Position	Phenotype	Clinical significance	Cases/controls	Studied population	PubMed ID	SIFT score	F in EUR pop.	F in AFR pop.	F in AMR pop.	F in EAS pop.	F in SAS pop.
rs748766	-	-	T-C	G	intron	c.1668-885T>C	with benign allele					-	0.56	0.74	0.64	0.92	0.79	LEGEND:	white background=higher and equal than 5% MAF in EUR population
rs1540354	-	-	A-T	T	intron	c.307-1403A>T	transcriptional regulation changed	↑ OS in CRC patients	387/0	Chinese	24793746	0.268	0.16	0	0.2	0.32	0.32		grey background=less than 5% or unknown MAF in EUR population
rs1558528	-	-	C-A	A	intron	c.67+955C>A	transcriptional regulation changed	↑ risk of SCC	1458/1351	US	20056646	0.242	0.56	0.58	0.62	0.92	0.78		yellow background=higher and equal than 5% MAF in EUR population with available study
								marginal assoc. with ↑ risk of SCC	500/517	Chinese	17870204								red background=higher and equal than 5% MAF in EUR population with available study showing pathologic phenotype
rs2286939	-	-	T-C	C	intron	c.1038+86T>C	-	marginal assoc. with ↑ risk of SCC	500/517	Chinese	17870204	-	0.56	0.58	0.62	0.92	0.78
rs4647250	-	-	T-C	T	intron	c.453+544T>C	-	marginal assoc. with ↑ risk of SCC	500/517	Chinese	17870204	-	0.44	0.22	0.36	0.08	0.21
rs1799977	219	I-V	A-G	A	Exon 8	c.655A>G	nonsynonymous, splicing regulation changed	G carriers had ↑ risk of CRC	140/125	EUR	19665066	0.273	0.33	0.04	0.17	0.03	0.13
								reduced expression in melanoma	51/0	EUR	19203531
								↑ risk of CRC	1785/1722	EUR	20149637
								expression imbalance in CRC	148/145	EUR	20860725
								AA/AG ↑ risk of death in lymphoma	308/0	EUR	21156845
								association with ovarian cancer	1495/0	EUR	18723338
								significant associations with lung c.	299/317	EUR	17108146
								protective factor in rectal c.	280/0	EUR	27608007
								assoc. with more agressive prostate c.	1458/1351	US	20056646
								↑ risk of lung c.	500/517	Chinese	17870204
								↑ risk of breast c.	399/494	US	18701435
								↓ effect of Dox treatment in folicullar lymphoma	428/0	EUR	21156845
								with rs769412 ↑ risk of breast cancer	2795/4505	Canadian	23755158
								↑ risk of breast c.	1053/1102	US	23852586
								assoc. with ↑ risk od CRC	219/248	Iranian	24595079
rs1800146	653	L-L	G-T	G	Exon 17	c.1959G>T	synonymous, splicing regulation changed					0.3	0.01	0	0	0	0
rs1800149	729	L-V	C-G	C	Exon 19	c.2185C>G	nonsynonymous, splicing regulation changed					0.276	-	-	-	-	-
rs1800734	-	-	A-G	G	5´ prime	c.-93G>A	transcriptional regulation changed	expression imbalance in CRC	148/145	EUR	20860725	0.268	0.27	0.15	0.3	0.55	0.39
								significantly increased 3-fold risk of CRC	1613/589	EUR	18712731
								AA carriers had ↑ risk of glioblastoma	115/200	EUR	24325908
								↑ risk of CRC	3334/4628	EUR	22294770
								↑ risk of CRC	10409/6965	EUR	21565826
								↓ risk of rectal cancer	614/614	EUR	18851982
								AA and AG genotype ↑ risk of ovarian c.	421/689	Chinese	26275295
								↑ hypermeth. of the gene and IHC loss	479/336	Caucasian	20967208
								assoc. with lung cancer	-	metaanalysis	28827732
								assoc. with ↑ CRC risk and hypermethy.	929/1098	Canadian	17374836
								assoc. with ↑ CRC risk and hypermethy.	901/1097	Canadian	20967208
								promotes CRC progression	cell lines	cell lines	28195176
								↑ risk of lung cancer in Cr exposed people	45/61	EUR	26987333
								↑ risk of gastric cancer	423/454	Chinese	26724419
								with rs2303425 genotype GGCC in lung c.	511/422	EUR	25252909
								↓ esxpession of MLH1 in CRC patients	49/49	Brazilian	25115745
								↓ OS in oral squamous cell c.	185/0	Taiwanese	25047469
								moderately assoc. with CRC	-	metaanalysis	23946381
								different methylation in CRC patients	252/846	Canadian	23240038
								assoc. with lung cancer	730/730	Taiwanese	21093954
								assoc. with CRC	-	GWAS	22294770
								signif. associ. with MLH1 hypermethylation	98/219	US	17230510
								increased risk of MSI-H	430/275	Canadian	17374836
								smoking-assoc. risks stronger for AA/AG	719/624	US	16771955
								↑ risk of endometrial cancer	672/880	Canadian	16985024
								↑ risk of squamous cell c.	372/371	Korean	15382050
								↑ hypermeth. of the gene and IHC loss	1211/1968	US	18615680
								↑ risk of head and neck SCC	450/450	Brazilian	25598504
								Mod. of transcr. f. binding + epigen. reg. (CRC)	cell lines	Canadian	28304185
								with rs4987188 of MSH2 ↑ risk of endometrial c.	100/100	EUR	25804231
								with rs2276807 ↑hypermethylation of mlh1 in CRC	210/100	Japanese	25421847
								↓ expression of the gene	49/0	Brazilian	25115745
								↓ OS in CRC patients	387/0	Chinese	24793746
								↑ risk of glioblastoma c.	115/200	EUR	24325908
								↑ risk of oral SCC	242/205	Indian	23727610
								↑ risk of CRC	52/104	Malaysian	23621208
								↑ risk of CRC	183/236	EUR	23374646
								↑ individual susc. to CRC, risk f. of MSI-H	17791/13782	Chinese	23226285
								protective effect in CRC	108/120	EUR	22843073
								assoc. with increased risk in all genetic models	metaanalysis	Chinese	22631669
								risk factor for MSI colorectal cancer	10409/6965	EUR	21565826
								↑ risk of lung cancer	193/193	Taiwanese	19956916
								↑ risk of invasive ovarian cancer	899/931	Canadian	18405947
								↑ risk of dev. second primary c. after chemoth.	420/1177	US	17959715
								associated with breast cancer risk	872/671	Korean	15958648
								modif. the efficiency of MLH1/EPM2AIP1 transcr.	cell lines	Canadian	21206982
								no association with cancer	13691/14068	metaanalysis	21745804
								C allele ↑ risk of AML after O-6 guanine tretment	511/837	EUR	12912950
								may indicate the clinical progression of epithelial ovarian cancer patients	536/532	Chinese	31273068
								may predict prognosis and chemotherapy benefit in gastric cancer p.	593/167	Chinese	30989434
								associated with colon cancer risk (p-value = 3.5 × 10-6 )	11114/14659	GWAS	31209889
rs2020873	718	H-Y	C-T	C	Exon 19	c.2152C>T	nonsynonymous, damaging, splicing regulation changed					0.579	0	0.11	0.01	0	0
rs2241031	-	-	C-T	T	intron	c.1990-121C>T	transcriptional regulation changed					0.242	0.56	0.6	0.62	0.92	0.78
rs3774332	-	-	A-G	T	intron	c.1558+4245A>G	transcriptional regulation changed					0.242	0.07	0.02	0.04	0.04	0.06
rs3774338	-	-	G-T	C	intron	c.1038+1005G>T	transcriptional regulation changed					0.242	0.44	0.36	0.37	0.08	0.21
rs4234259	-	-	A-G	G	intron	c.453+79A>G	transcriptional regulation changed					0.242	0.56	0.58	0.62	0.92	0.78
rs4647256	158	N-N	C-T	C	Exon 6	c.474C>T	synonymous, splicing regulation changed					0.237	0	0.04	0	0	0
rs9876116	-	-	A-G	G	intron	c.1668-19A>G	transcriptional regulation changed					0.268	0.57	0.56	0.62	0.92	0.78
rs11129748	-	-	A-G	A	intron	c.1039-78A>G	with benign allele					-	0.44	0.2	0.36	0.08	0.21
rs11541859	89	E-Q	G-C	G	Exon 3	c.265G>C	nonsynonymous, deleterious, splicing regulation changed					0.903	-	-	-	-	-
	89	T-*	G-T	G	Exon 3	c.265G>T						-	-	-	-	-	-
rs28930073	-	-	G-C	G	intron	c.394G>C	with other allele					-	0	0	0	0	0
rs35001569	618	K-E	A-G	A	Exon 16	c.1852A>G	stop gained, pathogenic, splicing regulation changed					0.877	0.01	0	0.01	0	0
rs35045067	646	Y-C	A-G	A	Exon 17	c.1937A>G	nonsynonymous					-	0	0	0	0	0
rs35831931	716	V-M	G-A	G	Exon 19	c.2146G>A	nonsynonymous, splicing regulation changed					0.919	0	0	0	0	0
rs41295280	22	G-A	G-C	G	Exon 1	c.65G>C	nonsynonymous, splicing regulation changed					0.33	0	0	0	0	0
rs41295282	93	S-G	A-G	A	Exon 3	c.277A>G	nonsynonymous, splicing regulation changed					0.103	0	0	0	0	0
rs41295284	607	L-H	T-A	T	Exon 16	c.1820T>A	nonsyn., probable-non-pathogenic, splicing regulation changed					0.533	0	0	0	0	0
rs41562513	-	-	G-A	G	intron	c.1558+14G>A	with benign allele					0.101	0.03	0.12	0.03	0.02	0.02
rs63749792	640	P-S	C-T	C	Exon 17	c.1918C>T	nonsynonymous					-	-	-	-	-	-
rs63750114	701	Q-K	C-A	C	Exon 16	c.2101C>A	with pathogenic,other allele					-	0	0	0	0.01	0
rs63750447	384	V-D	T-A	T	Exon 11	c.1151T>A	with likely pathogenic allele					-	0	0	0	0.03	0
rs63750549	638	G-R	G-A	G	Exon 17	c.1912G>A	nonsynonymous					-	0	0	0	0	0
	638	G-*	G-T	G	Exon 17	c.1912G>T						-	0	0	0	0	0
rs63751684	581	P-L	C-T	C	Exon 13	c.1742C>T	with other allele					-	0	0	0	0	0
rs2020872	32	I-V	A-G	A	Exon 1	c.94A>G	nonsynonymous, splicing regulation changed					0.368	0	0	0	0	0
rs35908749	234	E-E	G-A	G	Exon 9	c.702G>A	synonymous, splicing regulation changed					0.89	0	0	0	0	0
rs55658850	-	-	C-T	C	intron	c.589-15C>T	probable-non-pathogenic					-	0	0.03	0	0	0
rs63750540	461	K-*	A-T	A	Exon 12	c.1381A>T	stop gained, pathogenic					-	-	-	-	-	-
rs63751221	100	R–*	C-T	C	Exon 3	c.298C>T	stop gained, pathogenic					-	-	-	-	-	-
rs77120160	-	-	T-A	T	intron	c.1732-19T>A	probable-non-pathogenic					-	0	0.03	0	0	0
rs193922367	-	-	T-A	T	intron	c.1039-8T>A	with benign allele					-	0.03	0.09	0.01	0.02	0.01
rs193922370	-	-	G-A	G	intron	c.454-1G>A	pathogenic					-	-	-	-	-	-
rs1803985	-	-	G-T	G	3´ prime	c.*101G>T	-					-	0	0	0	0	0
rs2286940	-	-	C-T	C	intron	c.1410-169C>T	transcriptional regulation changed	sign. predictor of progression-free surv. (lymphoid c.)	153/0	US	26743341	0.109	0.44	0.2	0.36	0.08	0.21
rs4647225	-	-	G-A	A	intron	c.306+712G>A	transcriptional regulation changed					0.268	0.03	0.08	0.03	0	0
rs4647277	-	-	A-G	G	intron	c.791-488A>G	transcriptional regulation changed					0.268	0.53	0.5	0.59	0.92	0.78
rs9852810	-	-	G-A	G	intron	c.1410-1306G>A	transcriptional regulation changed	↑ risk of prostate cancer	1458/1351	US	20056646	0.242	0.44	0.2	0.36	0.08	0.21
rs9857293	-	-	T-C	T	intron	c.885-1342T>C	transcriptional regulation changed					0.268	0	0.17	0.02	0	0.01
rs13320360	-	-	T-C	C	intron	c.546-191T>C	transcriptional regulation changed					0.268	0	0.2	0.02	0	0.01
rs4647269	-	-	C-T	C	intron	c.791-1406C>T		↓ risk of rectal cancer	614/614	EUR	18851982	-	0.44	0.2	0.36	0.08	0.21
								↑ risk of CRC	-	metaanalysis	25986311
NM_000249.3
NP_000240.1
End

## Sheet: MLH3
SNP ID	AA position	AA change	WT-MT	Ancestral alelle	Region	Position	Phenotype	Clinical significance	Cases/controls	Studied population	PubMed ID	SIFT score	F in EUR pop.	F in AFR pop.	F in AMR pop.	F in EAS pop.	F in SAS pop.
rs13712	1445	Q-Q	A-G	A	Exon 13	c.4335A>G	synonymous, splicing regulation changed					0.365	0.54	0.41	0.67	0.84	0.52
rs108621	-	-	A-G	T	UTR-3	c.*3148A>G	with likely benign allele	CC genotype has ↑ OS in CRC	1095/1469	EUR	24755277	-	0.45	0.44	0.32	0.15	0.43
rs175049	-	-	G-A	C	UTR-3	c.*2417G>A	with likely benign allele					-	0.45	0.36	0.31	0.15	0.43
rs175080	844	L-P	C-T	G	Exon 2	c.2531C>T	nonsynonymous, damaging, splicing regulation changed	↓risk of breast c., but together with MSH4 Ala97Thr ↑ risk	287/547	EUR	19781088	0.563	0.46	0.43	0.32
								AA genotype ↑ risk of primary hepatocel. c.	250/308	Chinese	26027715					0.15	0.44
								↑ risk of primary lung cancer	151/172	EUR	17494052
								↑ risk of cervical carcinoma	800/1200	Chinese	24759751
rs175081	826	N-D	A-G	C	Exon 2	c.2476A>G	nonsynonymous, deleterious, splicing regulation changed					0.608	0	0.01	0.01	0	0
rs17782839	966	S-P	T-C	A	Exon 2	c.2896T>C	nonsynonymous, deleterious, splicing regulation changed					0.348	0.02	0	0.01	0	0.03
rs28756981	231	K-Q	A-C	A	Exon 2	c.691A>C	nonsynonymous, splicing regulation changed					0.407	0.02	0	0.01	0	0
rs28756982	420	V-I	G-A	G	Exon 2	c.1258G>A	nonsynonymous, splicing regulation changed					0.226	0.02	0	0	0	0
rs28756990	741	V-I	G-A	G	Exon 2	c.2221G>A	nonsynonymous, pathogenic, splicing regulation changed	↑ risk of prostate cancer	3159/3365	Chinese	28730685	0.365	0.05	0.01	0	0	0.05
	741	V-F	G-T	G	Exon 2	c.2221G>T	nonsynonymous, pathogenic, splicing regulation changed					0.365	0	0	0	0	0
rs28756991	797	R-H	G-A	G	Exon 2	c.2390G>A	nonsynonymous, splicing regulation changed					0.407	0	0.08	0.01	0	0
rs28757011	1163	G-D	G-A	G	Exon 5	c.3488G>A	nonsynonymous, possibly damaging, splicing regulation changed					0.559	0	0	0	0.02	0
rs7303	-	-	C-T	T	3´ prime	c.-2046A>G	transctiptional regulation changed					0.12	0.5	0.19	0.62	0.84	0.47
rs175057	-	-	G-A	T	intron	c.4012-37G>A	transctiptional regulation changed	↑ risk of prostate cancer	3851/3934	US	22523087	0.176	0.54	0.46	0.67	0.84	0.52
rs7156586	-	-	T-A	A	intron	c.3570+384T>A						-	0.45	0.02	0.42	0.64	0.32
NM_000249.3
NP_000240.1
End
LEGEND:	white background=higher and equal than 5% MAF in EUR population
	grey background=less than 5% or unknown MAF in EUR population
	yellow background=higher and equal than 5% MAF in EUR population with available study
	red background=higher and equal than 5% MAF in EUR population with available study showing pathologic phenotype

## Sheet: MSH2
SNP ID	AA position	AA change	WT-MT	Ancestral alelle	Region	Position	Phenotype	Clinical significance	Cases/controls	Studied population	PubMed ID	SIFT score	F in EUR pop.	F in AFR pop.	F in AMR pop.	F in EAS pop.	F in SAS pop.
rs63749831	596	?	delAAT	AAT	Exon 10	c.1786_1788delAAT	pathogenic					-	1	1	1	1	1	LEGEND:	white background=higher and equal than 5% MAF in EUR population
rs1863332	-	-	T-G	A	intron	c.-68-365T>G	with benign allele					-	0.1	0.17	0.19	0.15	0.14		grey background=less than 5% or unknown MAF in EUR population
rs1981928	-	-	T-A	T	intron	c.1277-212T>A	with benign allele					-	0.3	0.64	0.32	0.67	0.35		yellow background=higher and equal than 5% MAF in EUR population with available study
rs1981929	-	-	G-A	A	intron	c.1277-118G>A	transcriptional regulation changed	↑ risk of CRC	929/1098	Canadian	17942459	0.05	0.39	0.05	0.23	0.13	0.28		red background=higher and equal than 5% MAF in EUR population with available study showing pathologic phenotype
rs2042649	-	-	T-C	T	intron	c.2635-214T>C	transcriptional regulation changed	↑ OS of glioblastoma patients	121/0	EUR	22017238	0.176	0.09	0.01	0.16	0.54	0.15
rs2059520	-	-	A-G	A	intron	c.2006-265A>G	transcriptional regulation changed	↑ risk of endometrial cancer	672/880	Canadian	16985024	0.176	0.36	0.77	0.37	0.68	0.44
rs2303424	?	?	?	C		?	with untested allele					-	0.61	0.34	0.62	0.32	0.56
rs2303425	-	-	T-C	T	5´prime	c.-68-50T>C	transcriptional regulation changed	↑ risk of lung cancer	422/511	EUR	25252909	0.287	0.15	0	0.15	0.19	0.06
								CC genotype ↑ risk of breast c.	737/719	Taiwanese	26975740
								↑ risk of basal cell carcinoma	100/100	Brazilian	28667494
rs2303426	-	-	C-G	G	intron	c.211+9C>G	transcriptional regulation changed	↑ risk of gallblader cancer	230/230	Indian	21283657	0.242	0.57	0.19	0.5	0.19	0.52
								associated with oral cancer recurrence	?	Thai	16918138
rs2303428	-	-	T-A	T	intron	c.2006-6T>A	transcriptional regulation changed	↑ risk of endometrial cancer	672/880	Canadian	16985024	0.176	0.09	0.01	0.09	0.36	0.14
								↑ hematologic side effects in melanoma tr.	51/0	EUR	19741564
								C alelle assoc. with ↑ risk of lung adenoc.	432/432	Korean	16614121
								↑ risk of Non-Hodgkin lymphoma	22/50	Ecuadorian	11890986
								↑ risk of CRC	243/75	EUR	10682661
								↑ risk of CRC	106/125	EUR	9470849
								↑ risk of CRC in patients with UC	53/80	US	7797014
								better response to Pt-based th. in NSCLC	96/0	Chinese	20458443
								↑ risk of breast cancer	744/0	US	27630279
								↑ risk of breast cancer with rs1799977	1508/1556	US	23852586
								↑ OS of glioblastoma patients	121/0	EUR	22017238
								↑ radiosensitivity in breast cancer patients	87/0	EUR	20708344
								↓ OS of NSCLC patients	156/235	Taiwanese	17566596
								↑ risk of lyphoma development	227/0	Ecuadorian	12688322
								↑ risk of Non-Hodgkin lymphoma	7527/8762	metaanalysis	22977643
								may predict prognosis and chemotherapy benefit in gastric cancer p.	593/167	Chinese	30989434
								may indicate the clinical progression of epithelial ovarian cancer patients	536/532	Chinese	31273068
rs2347794	-	-	G-A	G	intron	c.1077-80G>A	transcriptional regulation changed					0.268	0.42	0.84	0.41	0.69	0.47
rs3732182	-	-	G-T	G	intron	c.1511-91G>T	transcriptional regulation changed					0.345	0.3	0.67	0.32	0.65	0.35
rs3732183	-	-	G-A	G	intron	c.1661+12G>A	transcriptional regulation changed	better response to oxali-Pt CRC therapy	94/0	Korean	20091185	0.208	0.3	0.67	0.32	0.65	0.35
								↑ survival of CRC patients	397/0	Korean	19759184
								G alelle assoc. with ↓ risk of lung c.	432/432	Korean	16614121
rs3771274	-	-	G-A	A	intron	c.1276+6765G>A	transcriptional regulation changed					0.05	0.58	0.14	0.59	0.31	0.52
rs3771281	-	-	C-T	T	intron	c.1511-1516C>T	transcriptional regulation changed					0.208	0.61	0.23	0.61	0.33	0.56
rs4608577	-	-	T-G	T	intron	c.2210+274T>G	transcriptional regulation changed					0.242	0.21	0.22	0.11	0.14	0.18
rs4638843	-	-	G-C	C	intron	c.2210+317G>C	transcriptional regulation changed					0.268	0.12	0.01	0.06	0	0.01
rs4952887	-	-	C-T	T	intron	c.1076+3400C>T	with benign allele					-	0.9	0.89	0.85	0.85	0.87
rs4987188	322	G-D	G-A	G	Exon 6	c.965G>A	nonsynonymous, splicing regulation changed					0.33	0.02	0	0.01	0	0.01
	322	G-V	G-T	G	Exon 6	c.965G>T	nonsynonymous, splicing regulation changed					0.33	-	-	-	-	-
rs6544991	-	-	A-C	A	intron	c.251+2441A>C	with benign allele	↑ GIT toxicity of Pt-based chemo in NSCLC	220/0	Chinese	28093084		0.22	0.24	0.22	0.34	0.21
rs6741393	-	-	G-A	A	intron	c.1387-250G>A	transcriptional regulation changed					0.268	0.03	0.08	0.03	0	0
rs10183143	-	-	T-C	T	intron	c.1661+90T>C	transcriptional regulation changed	assoc. with ↑ risk of gastric cancer	249/260	Chinese	22386861	0.176	0.06	0	0.04	0	0
rs12476364	-	-	G-A	G	intron	c.943-1G>A	probable-pathogenic					-	-	-	-	-	-
rs12998837	-	-	A-T	A	intron	c.1511-9A>T	transcriptional regulation changed					0.293	0.15	0	0.06	0	0.01
rs13408008	-	-	T-G	T	intron	c.1277-6990T>G	transcriptional regulation changed					0.242	0.15	0.03	0.07	0	0.06
rs13425206	-	-	G-T	G	intron	c.1077-2037G>T	transcriptional regulation changed					0.242	0.06	0	0.03	0	0
rs17036577	-	-	T-C	T	intron	c.1277-5849T>C	with benign allele					-	0.09	0.12	0.06	0.01	0.12
rs17217716	8	T-R	C-G	C	Exon 1	c.23C>G	nonsynonymous, splicing regulation changed					0.5	0	0	0.01	0.01	0
	8	T-M	C-T	C	Exon 1	c.23C>T	nonsynonymous, splicing regulation changed					0.5	0	0	0	0	0
rs17217723	43	Y-C	A-G	A	Exon 1	c.128A>G	nonsynonymous, splicing regulation changed					0.63	0	0.09	0.01	0	0
	43	Y-F	A-T	A	Exon 1	c.128A>T	nonsynonymous, splicing regulation changed					0.63	0	0.09	0.01	0	0
rs17217772	127	N-S	A-G	A	Exon 3	c.380A>G	nonsynonymous, probably damaging, splicing regulation changed					0.439	0	0	0	0.01	0
rs17224367	390	L-F	C-G	C	Exon 7	c.1168C>G	nonsynonymous, possibly damaging, splicing regulation changed					0.278	0	0	0	0	0
rs33946261	46	H-Q	C-G	C	Exon 1	c.138C>G	nonsynonymous					-	0	0	0	0	0
rs34136999	272	A-V	C-T	C	Exon 5	c.815C>T	nonsynonymous, splicing regulation changed					0.33	0	0	0	0	0
rs34319539	909	K-I	A-T	A	Exon 16	c.2726A>T	nonsynonymous, splicing regulation changed					0.365	0	0	0	0	0
rs34986638	808	E-*	G-T	G	Exon 14	c.2422G>T	stop gained, pathogenic, splicing regulation changed					1	-	-	-	-	-
rs35107951	487	D-E	C-G	C	Exon 9	c.1461C>G	nonsynonymous, splicing regulation changed					0.365	0	0	0	0	0
rs35717997	415	P-A	C-G	C	Exon 7	c.1243C>G	nonsynonymous					-	0	0	0	0	0
	415	P-S	C-T	C	Exon 7	c.1243C>T	nonsynonymous					-	0	0	0	0	0
rs41294982	670	P-H	C-A	C	Exon 13	c.2009C>A	nonsynonymous						0	0	0	0	0
	670	P-L	C-T	C	Exon 13	c.2009C>T	nonsynonymous					-	0	0	0	0	0
rs41295182	911	L-R	T-G	T	Exon 16	c.2732T>G	nonsynonymous					-	0	0	0	0	0
rs41295290	646	D-A	A-C	A	Exon 12	c.1937A>C	nonsynonymous					-	0	0	0	0	0
	646	D-G	A-C	A	Exon 12	c.1937A>G	nonsynonymous					-	0	0	0	0	0
rs55653533	494	S-P	T-C	T	Exon 7	c.1480T>C	with likely benign allele						0	0	0	0	0
rs55778204	556	L-L	T-C	A	Exon 11	c.1666T>C	synonymous					-	0.01	0	0	0	0
rs61756463	157	G-G	C-A	C	Exon 2	c.471C>A	with likely benign allele						0	0	0	0.01	0
rs61756466	556	L-L	T-C	T	Exon 11	c.1666T>C	synonymous					-	0.01	0	0	0	0
rs61756468	629	Q-R	A-G	A	Exon 11	c.1886A>G	with uncertain significance allele						0	0	0	0.01	0
rs63751140	587	G-R	G-C	G	Exon 10	c.1759G>C	with likely pathogenic,pathogenic allele						-	-	-	-	-
	587	G-C	G-T	G	Exon 10	c.1759G>T	with likely pathogenic,pathogenic allele						-	-	-	-	-
rs17224360	-	-	T-C	T	intron	c.1077-10T>C	transcriptional regulation changed					0.242	0.02	0	0.02	0	0
rs28929484	639	H-Y	C-T	C	Exon 12	c.1915C>T	nonsynonymous, pathogenic					-	-	-	-	-	-
rs35898375	113	K-K	G-A	G	Exon 2	c.339G>A	synonymous, splicing regulation changed					0.5	0	0	0	0	0
rs61756467	579	K-K	A-G	A	Exon 11	c.1737A>G	synonymous, probably non-pathogenic					-	0	0	0	0	0
rs63749811	705	V-W	del G	G	Exon 13	c.2113delG	frameshift variant, pathogenic					-	-	-	-	-	-
rs63749932	680	R-G	C-G	C	Exon 13	c.2038C>G	stop gained, pathogenic					-	0	0	0	0	0
	680	R-*	C-T	C	Exon 13	c.2038C>T	stop gained, pathogenic					-	0	0	0	0	0
rs63750245	344	Q-K	C-A	C	Exon 6	c.1030C>A	stop gained, pathogenic					-	-	-	-	-	-
	344	Q-*	C-T	C	Exon 6	c.1030C>T	stop gained, pathogenic					-	-	-	-	-	-
rs63750393	569	E-I	del GA	-	Exon 11	c.1705_1706delGA	frameshift variant, pathogenic					-	-	-	-	-	-
rs63750875	636	A-P	G-C	G	Exon 12	c.1906G>C	nonsynonymous, pathogenic					-	0	0	0	0	0
rs63751108	406	R-*	C-T	C	Exon 7	c.1216C>T	frameshift variant, pathogenic					-	-	-	-	-	-
rs187525243	-	-	G-T	G	intron	c.1387-8G>T	probable-non-pathogenic					-	0	0	0	0	0
rs193922373	102	V-I	G-A	G	Exon 2	c.304G>A	nonsynonymous, probably non-pathogenic					-	0	0	0	0	0
rs193922376	-	-	A-T	A	intron	c.942+3A>T	pathogenic					-	0.01	0.02	0.02	0.02	0.02
rs748780	?	?	?	C	?	?						-	0.55	0.18	0.58	0.28	0.5
rs1802577	928	S-*	C-A	C	Exon 16	c.2783C>A	stop gained, pathogenic					-	-	-	-	-	-
rs3764959	-	-	A-G	A	intron	c.1759+107A>G	transcriptional regulation changed					0.176	0.3	0.74	0.33	0.65	0.35
rs3764960	-	-	G-A	A	intron	c.1759+183G>A	transcriptional regulation changed					0.176	0.67	0.33	0.65	0.35	0.65
rs3771272	-	-	T-A	A	intron	c.1276+1349T>A	-					-	0.58	0.16	0.59	0.31	0.52
rs3771273	-	-	A-T	A	intron	c.1276+1394A>T	transcriptional regulation changed					0.158	0.43	0.84	0.41	0.69	0.48
rs3771275	-	-	G-C	C	intron	c.1386+2535G>C	transcriptional regulation changed					0.268	0.58	0.14	0.59	0.31	0.53
rs3771276	-	-	G-A	A	intron	c.1386+7377G>A	-					-	0.58	0.15	0.59	0.31	0.52
rs3771280	-	-	T-C	C	intron	c.1510+118T>C	-					-	0.67	0.17	0.63	0.34	0.64
rs3821227	-	-	C-T	C	intron	c.1760-1207C>T	transcriptional regulation changed					0.176	0.39	0.71	0.38	0.68	0.44
rs4583514	-	-	G-A	G	intron	c.2210+175G>A	transcriptional regulation changed					0.268	0.4	0.8	0.39	0.68	0.44
rs6544992	?	?	?	C	?	?						-	0.3	0.52	0.33	0.69	0.35
rs6711675	-	-	A-G	G	intron	c.1387-914A>G	transcriptional regulation changed					0.268	0.56	0.13	0.58	0.33	0.52
rs6724876	-	-	G-C	C	intron	c.1387-4511G>C	transcriptional regulation changed					0.208	0.56	0.13	0.58	0.33	0.53
rs6726691	-	-	G-C	G	intron	c.1277-2383G>C	-					-	0.3	0.51	0.31	0.67	0.36
rs6729015	-	-	G-T	T	intron	c.1387-3597G>T	transcriptional regulation changed					0.208	0.56	0.13	0.58	0.33	0.53
rs6753135	-	-	G-A	A	intron	c.1276+604G>A	transcriptional regulation changed					0.208	0.88	0.87	0.91	0.99	0.88
rs6757035	-	-	A-G	A	intron	c.1387-3794A>G	transcriptional regulation changed					0.176	0.3	0.55	0.31	0.66	0.35
rs7355698	?	?	?	T	?	?							0.02	0.07	0.03	0	0.04
rs7602094	-	-	T-C	T	intron	c.1386+719T>C	transcriptional regulation changed					0.242	0.3	0.66	0.32	0.67	0.32
rs10188090	-	-	G-A	A	intron	c.2635-765G>A	transcriptional regulation changed					0.268	0.61	0.14	0.6	0.32	0.56
rs10191478	-	-	G-T	T	intron	c.1076+1681G>T	transcriptional regulation changed					0.239	0.54	0.15	0.48	0.18	0.44
rs10495944	-	-	G-A	A	intron	c.2006-216G>A	transcriptional regulation changed					0.176	0.85	0.99	0.94	1	0.95
rs12999145	-	-	A-G	A	intron	c.1387-3484A>G	-					-	0.09	0.01	0.16	0.5	0.13
rs13019654	-	-	G-T	G	intron	c.1387-953G>T	-					-	0.15	0.01	0.14	0.25	0.07
rs17568951	?	?	?	T	?	?						-	0.19	0.13	0.15	0	0.16
rs35784190	782	T-A	A-G	T	Exon 14	c.2344A>G	nonsynonymous, splicing regulation changed					0.237	-	-	-	-	-
rs10514805	-	-	G-A	G	intron	c.1386+7182G>A	-					-	0.08	0.02	0.04	0.01	0.11
NM_000251.2
NP_000242.1
End

## Sheet: MSH3
SNP ID	AA position	AA change	WT-MT	Ancestral alelle	Region	Position	Phenotype	Clinical significance	Cases/controls	Studied population	PubMed ID	SIFT score	F in EUR pop.	F in AFR pop.	F in AMR pop.	F in EAS pop.	F in SAS pop.
rs1650697	79	I-V	A-G	C	Exon 1	c.235A>G	nonsynonymous, frame-shift, splicing regulation changed	signif. different F in CRC patients	19/90	Japanese	10944853	1	0.24	0.07	0.24	0.34	0.32	LEGEND:	white background=higher and equal than 5% MAF in EUR population
rs70991108	?	?	insTGGCGCGTCCCGCCCAGGT	-	Exon 2	c.-384_-383insTGGCGCGTCCCGCCCAGGT	with uncertain significance allele					-	0.55	0.45	0.42	0.37	-		grey background=less than 5% or unknown MAF in EUR population
rs10168	-	-	C-T	A	5´prime	c.-144C>T	transcriptional regulation changed					0.242	0.75	0.71	0.79	0.95	0.67		yellow background=higher and equal than 5% MAF in EUR population with available study
rs26279	1045	A-T	G-A	G	Exon 23	c.3133G>A	nonsynonymous, splicing regulation changed, frameshift coding	↑ risk of various types of cancer	3282/6476	metaanalysis	26617824	1	0.72	0.66	0.69	0.75	0.79		red background=higher and equal than 5% MAF in EUR population with available study showing pathologic phenotype
								with MSH6 Gly39Glu ↓ risk of breast c.	287/547	EUR	19781088
								diff. F between cases and CTRLs in CRC	2299/2284	EUR	18364438
								↑ risk of primary hepatocel. C	250/308	Chinese	26027715
								assoc. with the risk of lung c.	1007/1007	Chinese	27335251
								associated with CRC risk	-	metaanalysis	23946381
								associated with oesophageak c. risk	266/345	South African	22623965
								different F in cases and controls (CRC)	2299/2284	EUR	18364438
								↑ risk of head and neck SCC	450/450	Brazilian	25598504
								↑ sensitivity to Pt-based therapy in NSCLC	180/0	Chinese	25966119
rs26282	-	-	T-G	G	intron	c.1764-6384T>G	transcriptional regulation changed					0.242	0.26	0.42	0.16	0.05	-
rs26779	-	-	C-T	G	intron	c.1896+1706C>T	transcriptional regulation changed					0.268	0.41	0.17	0.36	0.4	0.49
rs26784	-	-	A-G	T	intron	c.1764-7473A>G	transcriptional regulation changed					0.268	0.42	0.17	0.36	0.37	0.44
rs32989	-	-	G-A	G	intron	c.2813+6530G>A	transcriptional regulation changed					0.242	0.72	0.65	0.69	0.76	0.79
rs33003	-	-	A-G	A	intron	c.3303-436A>G	transcriptional regulation changed	assoc. with diffuse large B-lymphoma	569/547	Canadian	24098683	0.242	0.71	0.45	0.54	0.62	0.63
rs33008	-	-	G-C	G	intron	c.2435+3926G>C	transcriptional regulation changed					0.242	0.29	0.16	0.17	0.25	0.15
rs33013	-	-	G-T	G	intron	c.1896+2519G>A	transcriptional regulation changed					0.242	0.33	0.34	0.42	0.57	0.21
rs40139	-	-	A-G	A	intron	c.1569-3448A>G	transcriptional regulation changed					0.268	0.45	0.56	0.52	0.62	0.33
rs181747	-	-	T-C	A	intron	c.1341-4398T>C	transcriptional regulation changed					0.242	0.3	0.46	0.45	0.36	0.36
rs184967	949	Q-R	A-G	G	Exon 21	c.2846A>G	nonsynonymous, deleterious, splicing regulation changed	assoc. with CRC, especially proximal colon	237/2189	US	17205513	0.643	0.14	0.1	0.13	0	0.13
rs245346	-	-	A-G	T	intron	c.3001-4573A>G	transcriptional regulation changed					0.05	0.56	0.22	0.36	0.38	0.53
rs245397	-	-	T-C	C	intron	c.2656-7630T>C	transcriptional regulation changed					0.176	0.17	0.12	0.14	0	0.13
rs249633	-	-	A-G	A	intron	c.2813+16593A>G	transcriptional regulation changed					0.176	0.26	0.11	0.15	0.08	0.38
rs380691	-	-	A-G	T	intron	c.238-196A>G	transcriptional regulation changed					0.242	0.32	0.1	0.4	0.58	0.23
rs408626	-	-	T-C	A	intron	c.237+350T>C	transcriptional regulation changed					0.242	0.45	0.56	0.51	0.6	0.3
rs442767	-	-	G-T	C	intron	c.237+713G>T	-					-	0.32	0.03	0.4	0.59	0.23
rs836802	-	-	G-C	C	intron	c.1340+8888G>C	transcriptional regulation changed					0.268	0.25	0.28	0.19	0.03	0.29
rs836808	-	-	G-A	C	intron	c.1174-176G>A	-	↑ risk of breast cancer	46450/42461	EUR	24242184	-	0.25	0.28	0.19	0.03	0.29
rs863221	-	-	T-G	T	intron	c.1763+1841T>G	-	↑ OS in patients with CRC	2060/0	EUR	19115210	-	0.41	0.16	0.36	0.37	0.43
rs1105525	-	-	C-T	C	5´prime	c.-39C>T	transcriptional regulation changed					0.109	0.16	0.03	0.12	0.07	0.26
rs1428030	-	-	T-C	A	intron	c.1341-12568T>C	transcriptional regulation changed					0.242	0.05	0.21	0.27	0.34	0.07
rs1478834	-	-	C-A	A	5´prime	c.-972C>A	transcriptional regulation changed					0.242	0.75	0.71	0.79	0.95	0.67
rs1650694	-	-	C-A	G	5´prime	c.-972C>A	transcriptional regulation changed					0.242	0.75	0.72	0.79	0.94	0.66
rs1650737	-	-	A-G	T	intron	c.1341-19487A>G	-					-	0.25	0.25	0.18	0.03	0.29
rs1677626	-	-	G-C	C	5´prime	c.-1102G>C	transcriptional regulation changed					0.242	0.75	0.71	0.79	0.95	0.67
rs1677658	-	-	G-T	G	intron	c.237+76G>T	transcriptional regulation changed					0.268	0.15	0.05	0.12	0	0.15
rs1805355	231	P-P	G-A	G	Exon 4	c.693G>A	synonymous, splicing regulation changed	association in prostate cancer	110/110	US	18355840	0.291	0.05	0.2	0.27	0.34	0.08
								play a sign. role in the progres. of bladder tumors	102/102	Japanese	15541380
rs2897298	-	-	G-A	G	intron	c.3000+3341G>A	-					-	0.14	0.01	0.16	0.24	0.08
rs3045983	?	?	delCCAGCTCCC	-	Exon 1	c.199_207delCCAGCTCCC	-						-	-	-	-	-
rs3797897	-	-	C-G	C	intron	c.2813+10970C>G	transcriptional regulation changed					0.242	0.06	0.02	0.24	0.32	0.06
rs4703819	-	-	C-G	C	intron	c.3131-3521C>G	-					-	0.06	0.17	0.27	0.36	0.11
rs6151627	-	-	A-G	A	intron	c.580-380A>G	transcriptional regulation changed	↑ hematological toxicity in NSCLC patients	220/0	Chinese	28093084	0.242	0.27	0.16	0.16	0.24	0.14
rs6151640	-	-	C-G	C	intron	c.793-934C>G	-					-	0.12	0.18	0.08	0.03	0.06
rs6151662	-	-	G-A	G	intron	c.1174-1476G>A	transcriptional regulation changed					0.268	0.04	0	0.01	0	0
rs6151735	-	-	G-A	G	intron	c.1568+687G>A	transcriptional regulation changed					0.268	0.12	0.05	0.07	0.02	0.06
rs6151838	-	-	A-G	A	intron	c.2436-519A>G	transcriptional regulation changed					0.242	0.1	0.2	0.06	0.03	0.14
rs7712332	-	-	A-G	A	intron	c.359-3127A>G	transcriptional regulation changed					0.158	0.39	0.35	0.24	0.26	0.2
rs10079641	-	-	C-G	C	intron	c.2655+5301C>G	transcriptional regulation changed					0.176	0.12	0.06	0.05	0	0.03
rs12513549	-	-	G-T	G	intron	c.2435+2473G>T	transcriptional regulation changed					0.176	0.12	0.11	0.17	0.28	0.1
rs12522132	-	-	C-T	C	intron	c.3001-3118C>T	transcriptional regulation changed					0.176	0.14	0.23	0.18	0.24	0.08
rs33010	-	-	G-A	A	intron	c.2543+140G>A	transcriptional regulation changed					0.242	0.15	0.16	0.13	0	0.15
rs1105524	-	-	A-G	G	intron	c.-35A>G	-	G/A and A/A genotype ↓ OS in NCSLC	180/0	Chinese	25966119	-	0.32	0.04	0.4	0.6	0.23
rs6151670	-	-	C-G	C	intron	c.1340+8303C>G	-	↑ hematological toxicity in NSCLC patients	220/0	Chinese	28093084	-	0.27	0.17	0.16	0.24	0.14
rs7709909	-	-	C-T	C	intron	c.1341-20102C>T	-	↑ hematological toxicity in NSCLC patients	220/0	Chinese	28093084	-	0.4	0.31	0.25	0.28	0.26
NM_002439.4
NP_002430.3
End

## Sheet: MSH4
SNP ID	AA position	AA change	WT-MT	Ancestral alelle	Region	Position	Phenotype	Clinical significance	Cases/controls	Studied population	PubMed ID	SIFT score	F in EUR pop.	F in AFR pop.	F in AMR pop.	F in EAS pop.	F in SAS pop.
rs1021462	-	-	G-A	T	intron	c.2620-2227G>A	-					-	0.55	0.34	0.46	0.71	0.71
rs1146644	-	-	T-C	G	intron	c.244+1874T>C	-					-	0.39	0.2	0.47	0.96	0.59
rs1498313	-	-	C-T	C	intron	c.1163-2603C>T	transcriptional regulation changed					0.5	0.58	0.34	0.43	0.71	0.7
rs2047435	-	-	C-A	C	intron	c.1163-20C>A	-					-	0.14	0.32	0.34	0.27	0.1
rs2172507	-	-	T-C	G	intron	c.1231-1879T>C	-					-	0.26	0.32	0.23	0.02	0.2
rs3819949	-	-	C-T	T	intron	c.2108-856C>T	-					-	0.3	0.18	0.24	0.7	0.5
rs5745325	97	A-T	G-A	G	Exon 2	c.289G>A	nonsynonymous, deleterious, splicing regulation changed	↑ risk of breast cancer with rs175080	287/547	EUR	19781088	0.5	0.31	0.3	0.2	0.02	0.2
rs5745433	-	-	T-C	T	intron	c.1231-36T>C	-					-	0.26	0.15	0.22	0.02	0.2
rs5745513	-	-	T-A	T	intron	c.2355+1843T>A	-					-	0.08	0.01	0.04	0	0.03
rs5745549	914	S-N	G-A	G	Exon 20	c.2741G>A	nonsynonymous, splicing regulation changed					0.549	0.05	0.14	0.05	0.01	0.04
NM_002440.3
NP_002431.2
End
LEGEND:	white background=higher and equal than 5% MAF in EUR population
	grey background=less than 5% or unknown MAF in EUR population
	yellow background=higher and equal than 5% MAF in EUR population with available study
	red background=higher and equal than 5% MAF in EUR population with available study showing pathologic phenotype

## Sheet: MSH5
SNP ID	AA position	AA change	WT-MT	Ancestral alelle	Region	Position	Phenotype	Clinical significance	Cases/controls	Studied population	PubMed ID	SIFT score	F in EUR pop.	F in AFR pop.	F in AMR pop.	F in EAS pop.	F in SAS pop.
rs707938	716	Q-Q	A-G	C	Exon 22	c.2148A>G	synonymous, splicing regulation changed	↑ risk of primary hepatocell. c.	250/308	Chinese	26027715	0.51	0.68	0.31	0.58	0.65	0.53	LEGEND:	white background=higher and equal than 5% MAF in EUR population
								↑ risk of lung cancer	744/1477	US	23565320								grey background=less than 5% or unknown MAF in EUR population
rs2075789	29	P-S	C-T	G	Exon 2	c.85C>T	nonsynonymous, splicing regulation changed	wakens interaction of MSH5 with MSH4	yeast two-hybrid	US	15907804	0.33	0.1	0.02	0.16	0.13	0.14		yellow background=higher and equal than 5% MAF in EUR population with available study
rs3115672	572	T-T	C-T	G	Exon 19	c.1716C>T	synonymous, splicing regulation changed					0.649	0.07	0.06	0.03	0	0		red background=higher and equal than 5% MAF in EUR population with available study showing pathologic phenotype
rs409558	-	-	T-C	A	intron	c.-13-84T>C	transcriptional regulation changed					0.242	0.18	0.29	0.28	0.17	0.17
rs707915	-	-	T-A	A	intron	c.415+21T>A	transcriptional regulation changed					0.176	0.07	0.24	0.06	0.06	0.11
rs707939	-	-	C-A	G	intron	c.1326+36C>A	-	↑ GIT toxicity of Pt-based chemo in NSCLC	220/0	Chinese	28093084	-	0.37	0.02	0.35	0.35	0.32
rs1150793	-	-	A-G	T	intron	c.812+2487A>G	transcriptional regulation changed					0.208	0.07	0.24	0.06	0.06	0.11
rs1802127	786	P-S	C-T	C	Exon 24	c.2356C>T	nonsynonymous, splicing regulation changed					0.103	0.02	0.13	0.07	0	0
rs2299850	-	-	C-T	C	intron	c.812+2826C>T	-					-	0	0	0.02	0.12	0.04
rs2299851	-	-	G-A	G	intron	c.813-2476G>A	transcriptional regulation changed					0.208	0.1	0.01	0.16	0.13	0.14
rs3117572	-	-	A-G	G	intron	c.812+2483A>G	-					0	0.16	0.01	0.08	0.25	0.15
rs3117577	-	-	A-G	A	intron	c.1496-89A>G	-					-	0.07	0.03	0.02	0	0
rs3130484	-	-	T-C	T	intron	c.812+673T>C	transcriptional regulation changed					0.176	0.07	0.06	0.03	0	0
rs3131378	-	-	A-G	T	intron	c.1015-657A>G	transcriptional regulation changed					0.176	0.07	0.06	0.03	0	0
rs3131379	-	-	G-A	C	intron	c.813-45G>A	transcriptional regulation changed	↑ risk of lung cancer	420/3151	Canadian	25187487	0.176	0.07	0.06	0.03	0	0
								↑ risk of lung cancer	3416/4374	EUR	22382497
								↑ risk of lung cancer	744/1477	US	23565320
								↑ risk of lung cancer	1952/1438	EUR	18978787
								↑ risk of lung cancer	14900/29485	metaanalysis	22899653
								↑ risk of lung cancer	1009/1127	Chinese	21537448
rs3131382	-	-	T-C	G	intron	c.-281T>C	transcriptional regulation changed					0.242	0.05	0	0.03	0	0
rs3749953	-	-	A-G	A	intron	c.766+28A>G	transcriptional regulation changed					0.176	0.16	0.08	0.19	0.14	0.15
rs9461718	-	-	A-C	A	intron	c.1686-45A>C	transcriptional regulation changed					0.176	0.03	0.06	0.05	0.14	0.07
rs11754464	-	-	C-T	C	intron	c.1015-2207C>T	-					-	0.01	0	0.01	0.02	0.01
rs11964779	-	-	A-C	A	intron	c.416-57A>C	transcriptional regulation changed					0.176	0	0.11	0.04	0.01	0
rs17207454	-	-	C-T	C	UTR-5	c.-47C>T	-					-	0	0	0	0	0
rs28381349	85	L-F	C-T	C	Exon 3	c.253C>T	nonsynonymous, splicing regulation changed					0.59	0.02	0.08	0.06	0	0
rs707939	-	-	C-A	G	intron	c.1326+36C>A	-	↑ GIT toxicity and overall toxicity in NSCLC patients	220/0	Chinese	28093084	-	0.37	0.02	0.35	0.35	0.32
NM_002441.4
NP_002432.1
End

## Sheet: MSH6
SNP ID	AA position	AA change	WT-MT	Ancestral alelle	Region	Position	Phenotype	Clinical significance	Cases/controls	Studied population	PubMed ID	SIFT score	F in EUR pop.	F in AFR pop.	F in AMR pop.	F in EAS pop.	F in SAS pop.
rs1800937	214	Y-*	C-A	C	Exon 4	c.642C>A	stop gained, pathogenic					-	0.1	0	0.04	0	0	LEGEND:	white background=higher and equal than 5% MAF in EUR population
rs1042820	62	R-R	C-A	G	Exon 1	c.186C>A	synonymous, splicing regulation changed					0.092	0.17	0.02	0.11	0	0.07		grey background=less than 5% or unknown MAF in EUR population
rs1042821	39	G-A	G-A	C	Exon 1	c.116G>A	nonsynonymous, splicing regulation changed	↓ risk of primary hepatocellular c.	250/308	Chinese	26027715	0.5	0.18	0.21	0.14	0.28	0.17		yellow background=higher and equal than 5% MAF in EUR population with available study
	39	G-E	G-A	C	Exon 1	c.116G>C	nonsynonymous, splicing regulation changed	↑ risk of CRC	200/200	EUR	28451866	0.5	0.18	0.3	0.15	0.27	0.18		red background=higher and equal than 5% MAF in EUR population with available study showing pathologic phenotype
								with MSH3 Ala1045Thr ↓ risk of breast c.	287/547	EUR	19781088
								with AA/TC MSH3 rs26279 ↓ risk of oesophageal c.	550/610	South African	22623965
								assoc. with triple negative breast c.	354/0	US	25023197
								assoc. with CIMP+ phenotype in CRC	1048/1964	US	19582761
								↑ risk of pancreatic cancer	706/706	US	21681824
								↓ risk of CRC	614/614	EUR	18851982
rs1800934	-	-	G-T	G	intron	c.458-52G>T	with benign allele					-	0.18
rs1800935	180	D-D	T-C	T	Exon 2	c.540T>C	synonymous, splicing regulation changed	↓ recurrence of CRC	1095/1469	EUR	24755277	0.273	0.29	0.15	0.18	0	0.07
rs1800936	42	P-S	C-T	T	Exon 1	c.124C>T	nonsynonymous					-	0.87	0.9	0.93	1	0.98
rs2020906	-	-	T-A	T	UTR-3	c.*85T>A	with uncertain significance allele					-	0.01	0	0	0	0
rs2020908	396	L-V	C-G	C	Exon 4	c.1186C>G	nonsynonymous, deleterious, splicing regulation changed					0.561	0.01	0	0	0	0
rs2020910	1102	T-T	T-A	T	Exon 5	c.3306T>A	synonymous, splicing regulation changed					0.407	0	0.01	0.01	0.22	0.01
rs2020911	-	-	A-T	A	intron	c.3438+14A>T	-					-	0.36	0.13	0.46	0.62	0.54
rs2020912	878	V-A	T-C	T	Exon 4	c.2633T>C	nonsynonymous, splicing regulation changed					0.5	0.01	0	0	0	0.01
rs2072447	-	-	A-T	G	intron	c.3438+14A>T	with benign allele	↑ risk of colon cancer	614/614	EUR	18851982	-	0.29	0.05	0.27	0.12	0.22
rs2348244	-	-	T-C	T	intron	c.457+1223T>C	with benign allele					-	0.14	0.01	0.24	0.35	0.18
rs3136228	-	-	T-G	G	intron	c.-152-405T>G	transcriptional regulation changed	↑ neutropenia in CRC patients	144/0	EUR	22868256	0.101	0.65	0.79	0.8	1	0.87
								↓ OS in prostate c. patients	542/0	EUR	28206966
								↓ response to F-pyrimidine therapy (rectal c.)	280/0	EUR	27608007
								↑ risk of CRC	614/614	EUR	18851982
rs3136229	-	-	G-A	A	near 5´	c.-448G>A	with benign allele					-	0.89	0.92	0.94	1	0.99
rs3136245	-	-	C-T	C	intron	c.260+2214C>T	with benign allele					-	0.18	0.03	0.27	0.6	0.47
rs3136247	-	-	A-G	A	intron	c.260+2467A>G	with benign allele					-	0.18	0.08	0.12	0	0.06
rs3136272	-	-	G-T	T	intron	c.261-1170G>T	with benign allele					-	0.65	0.79	0.79	1	0.88
rs3136326	-	-	T-C	T	intron	c.627+1200T>C	with benign allele					-	0.11	0	0.04	0	0
rs3136329	-	-	C-T	C	intron	c.628-874C>T	with benign allele					-	0.56	0.85	0.58	0.88	0.74
rs3136334	623	P-A	C-G	C	Exon 4	c.1867C>G	nonsynonymous, deleterious, splicing regulation changed					0.549	0	0	0	0	0
rs3136367	-	-	C-G	G	intron	c.3801+54C>G	with benign allele					-	0.3	0.06	0.35	0.11	0.23
rs3211299	144	S-I	G-T	C	Exon 2	c.431G>T	nonsynonymous					-	0	0	0.01	0	0
rs7562048	-	-	G-A	G	intron	c.3556+146G>A	with benign allele					-	0.49	0.7	0.55	0.87	0.7
rs34014629	42	P-S	C-T	C	Exon 1	c.124C>T	nonsynonymous					-	0	0	0	0	0
rs34374438	854	K-M	A-T	A	Exon 4	c.2561A>T	nonsynonymous					-	0	0	0	0	0
rs34938432	644	R-R	G-A	G	Exon 4	c.1932G>A	nonsynonymous					-	0	0	0	0	0
	644	R-S	G-C	G	Exon 4	c.1932G>C	nonsynonymous					-	0	0	0	0	0
rs35462442	25	A-V	C-T	C	Exon 1	c.74C>T	nonsynonymous					-	-	-	-	-	-
rs35552856	728	K-T	A-C	A	Exon 4	c.2183A>C	nonsynonymous					-	0	0	0	0	0
	728	K-R	A-G	A	Exon 4	c.2183A>G	nonsynonymous					-	0	0	0	0	0
rs35946687	768	P-A	C-G	C	Exon 4	c.2302C>G	nonsynonymous					-	-	0	0	0	0
rs41294984	65	S-L	C-T	C	Exon 1	c.194C>T	nonsynonymous, probable-non-pathogenic					-	-	0	0	0	0
rs41294988	13	K-T	A-C	A	Exon 1	c.38A>C	nonsynonymous					-	0	0	0	0	0
	13	K-R	A-G	A	Exon 1	c.38A>G	nonsynonymous					-	0	0	0	0	0
rs41295268	468	R-H	G-A	G	Exon 4	c.1403G>A	nonsynonymous, probable-non-pathogenic					-	0	0	0	0	0
	468	R-P	G-C	G	Exon 4	c.1403G>C	nonsynonymous, probable-non-pathogenic					-	0	0	0	0	0
rs41295270	580	S-L	C-T	C	Exon 4	c.1739C>T	nonsynonymous					-	-	0	0	0	0
rs41295278	1321	R-G	A-G	A	Exon 9	c.3961A>G	nonsynonymous					-	0	0	0	0	0
rs41540312	-	-	C-T	C	near 5´	c.-159C>T	with benign allele					-	0.11	0	0.04	0	0
rs55740729	?	?	dupGACT	-	Exon 9	c.4062_4065dupGACT	with likely benign,uncertain significance,other allele					-	0	0	0	0.04	0
			insGACT	-		c.4065_4066insGACT						-	-	-	-	-	-
			insTTGA	-		c.4065_4066insTTGA						-	-	-	-	-	-
			insTTGG	-		c.4065_4066insTTGG						-	-	-	-	-	-
rs55927047	-	-	C-G	C	intron	c.260+22C>G	with benign allele					-	0.18	0.02	0.11	0	0.06
rs63750252	1163	E-G	A-G	A	Exon 5	c.3488A>G	with other allele					-	0	0	0	0.01	0
	1163	E-V	A-G	A	Exon 5	c.3488A>T	with other allele					-	0	0	0	0	0
rs63750647	?	?	delCCT	-	Exon 4	c.2302_2304delCCT	with likely pathogenic allele					-	-	-	-	-	-
rs63751327	1172	R-K	insA	A	Exon 5	c.3514_3515insA	with pathogenic allele					-	-	-	-	-	-
			insAA	A		c.3514_3515insAA						-	-	-	-	-	-
			dupA	A		c.3514dupA						-	-	-	-	-	-
rs2020913	751	N-N	T-C	T	Exon 4	c.2253T>C	synonymous, splicing regulation changed					0.33	0	0.09	0	0	0
rs63751407	1018	L-H	del CT	-	Exon 4	c.3052_3053delCT	frameshift_coding, pathogenic					-	-	-	-	-	-
rs330792	-	-	A-C	T	near 5´	c.-1799A>C	-					-	0.15	0.01	0.09	0.05	0.11
rs728619	538	Y-S	A-C	A	Exon 4	c.1613A>C	nonsynonymous, deleterious, splicing regulation changed					0.283	-	-	-	-	-
rs3136279	-	-	C-A	C	intron	c.261-298C>A	-					-	0.18	0.99	0.89	1	0.94
rs1800932	92	P-P	A-G	A	Exon 1	c.276A>G	synonymous	protective effect in CRC	1785/1722	EUR	20149637		0.18	0.08	0.12	0	0.06
NM_000179.2
NP_000170.1
End

## Sheet: PMS1
SNP ID	AA position	AA change	WT-MT	Ancestral alelle	Region	Position	Phenotype	Clinical significance	Cases/controls	Studied population	PubMed ID	SIFT score	F in EUR pop.	F in AFR pop.	F in AMR pop.	F in EAS pop.	F in SAS pop.
rs1145231	394	M-T	T-C	T	Exon 9	c.1181T>C	nonsynonymous					-	0	0.04	0	0	0	LEGEND:	white background=higher and equal than 5% MAF in EUR population
rs1145232	501	G-R	G-A	G	Exon 9	c.1501G>A	nonsynonymous, deleterious, splicing regulation changed					0.894	0	0.04	0	0	0		grey background=less than 5% or unknown MAF in EUR population
rs1145234	793	Y-H	T-C	T	Exon 10	c.2377T>C	nonsynonymous					-	0	0.04	0	0	0		yellow background=higher and equal than 5% MAF in EUR population with available study
rs2066456	632	N-S	A-G	A	Exon 9	c.1895A>G	nonsynonymous, deleterious					0.387	0	0.01	0	0	0		red background=higher and equal than 5% MAF in EUR population with available study showing pathologic phenotype
rs2066459	202	R-K	G-A	G	Exon 6	c.605G>A	nonsynonymous, deleterious, splicing regulation changed					0.914	0.02	0	0	0	0.02
rs5742932	-	-	G-T	G	intron	c.-100G>T	with likely benign allele					0.101	0	0.17	0.01	0	0
rs5742933	-	-	G-C	G	intron	c.-24G>C	with likely benign allele	predicted as exonic splicing silencer	in silico	-	19389263	0.101	0.2	0.3	0.24	0.22	0.12
								poorer prognosis for NSCLC patients	568/0	Chinese	21739480
rs5742981	-	-	G-A	G	intron	c.315+6G>A	-					-	0.04	0	0.06	0	0.02
rs256552	-	-	A-G	G	near 3´	c.*212A>G						-	0.9	0.21	0.8	0.78	0.81
rs256563	-	-	A-G	G	intron	c.2343-693A>G	-					-	0.9	0.23	0.8	0.78	0.81
rs256571	-	-	C-T	T	intron	c.1857-3912C>T	-					-	0.93	0.44	0.93	0.95	0.86
rs1233255	-	-	A-C	C	intron	c.583-2598A>C	-					-	0.21	0.43	0.17	0.15	0.21
rs1233258	-	-	T-C	C	intron	c.583-1656T>C	-					-	0.72	0.22	0.7	0.6	0.67
rs1233276	-	-	A-G	G	intron	c.582+1876A>G	-					-	0.78	0.7	0.85	0.86	0.81
rs1233284	-	-	G-A	A	intron	c.582+6865G>A	-					-	0.73	0.4	0.71	0.73	0.76
rs1233288	-	-	C-T	T	intron	c.582+7819C>T	-					-	0.73	0.4	0.71	0.73	0.76
rs1233291	-	-	G-C	C	intron	c.582+8045G>C	-					-	0.73	0.04	0.69	0.73	0.76
rs1899025	-	-	C-T	G	intron	c.-21+263C>T	-					-	0.73	0.17	0.7	0.73	0.71
rs3762545	-	-	G-C	G	intron	c.-20-955G>C	-					-	0.2	0.32	0.24	0.22	0.12
rs5741593	-	-	ins T	A	intron	c.582+6818_582+6819insT	-					-	0.07	0.17	0.04	0.05	0.12
rs5742938	-	-	G-A	G	intron	c.-21+639G>A	-	↑ risk of oesophageal c.	1239/610	Sout African	22623965		0.73	0.14	0.7	0.73	0.71
rs5742973	27	E-Q	G-C	G	Exon 2	c.79G>C	nonsynonymous, deleterious, splicing regulation changed					0.645	0	0.01	0	0	0
rs5743030	-	-	G-A	G	intron	c.419-4198G>A	-					-	0.04	0.25	0.13	0.12	0.04
rs5743185	-	-	G-A	G	intron	c.2474-384G>A	-					-	0.09	0.01	0.04	0	0.01
rs13404927	-	-	G-A	G	intron	c.699+3331G>A						-	0.03	0.32	0.03	0.02	0.07
rs17806132	-	-	G-A	G	intron	c.583-403G>A	-					-	0.16	0.01	0.11	0.07	0.07
rs55726197	437	Q-Q	G-A	G	Exon 9	c.1311G>A	synonymous					-	0	0	0	0	0
rs56305733	450	Q-R	A-G	A	Exon 9	c.1349A>G	nonsynonymous					-	-	-	-	-	-
rs56309301	855	N-T	A-C	A	Exon 12	c.2564A>C	nonsynonymous					-	0	0	0	0	0
	855	N-S	A-G	A	Exon 12	c.2564A>G	nonsynonymous					-	0	0	0	0	0
	855	N-I	A-T	A	Exon 12	c.2564A>T	nonsynonymous					-	0	0	0	0	0
NM_000534.4
NP_000525.1
End

## Sheet: PMS2
SNP ID	AA position	AA change	WT-MT	Ancestral alelle	Region	Position	Phenotype	Clinical significance	Cases/controls	Studied population	PubMed ID	SIFT score	F in EUR pop.	F in AFR pop.	F in AMR pop.	F in EAS pop.	F in SAS pop.
rs1802683	857	G-D	G-A	G	Exon 15	c.2570G>A	nonsynonymous, deleterious, splicing regulation changed					0.512	0.27	0.37	0.29	0.37	0.32	LEGEND:	white background=higher and equal than 5% MAF in EUR population
	857	G-A	G-C	G	Exon 15	c.2570G>C	nonsynonymous, deleterious, splicing regulation changed					0.512	0	0	0	0	0		grey background=less than 5% or unknown MAF in EUR population
rs1805318	597	T-A	A-G	A	Exon 11	c.1789A>G	nonsynonymous, probable-non-pathogenic					0.374	0.01	0	0	0	0		yellow background=higher and equal than 5% MAF in EUR population with available study
	597	T-S	A-T	A	Exon 11	c.1789A>T	nonsynonymous, probable-non-pathogenic					0.374	0	0	0	0	0		red background=higher and equal than 5% MAF in EUR population with available study showing pathologic phenotype
rs1805319	260	S-S	C-G	C	Exon 7	c.780C>G	synonymous					0.273	0.84	0.86	0.75	0.88	0.8
rs1805321	470	P-S	C-T	C	Exon 11	c.1408C>T	nonsynonymous, splicing regulation changed					0.33	0.44	0.27	0.43	0.36	0.34
rs1805322	277	T-K	C-A	G	Exon 8	c.830C>A	nonsynonymous, deleterious, splicing regulation changed					0.774	0	0	0	0	0
	277	T-M	C-T	G	Exon 8	c.830C>T	nonsynonymous, deleterious, splicing regulation changed					0.774	0	0	0	0	0
rs1805323	485	T-K	C-A	C	Exon 11	c.1454C>A	nonsynonymous, splicing regulation changed					0.5	0	0	0	0	0
	485	T-M	C-T	C	Exon 11	c.1454C>T	nonsynonymous, splicing regulation changed					0.5	0.05	0.01	0.02	0.34	0.15
rs1805324	622	M-I	G-A	G	Exon 11	c.1866G>A	nonsynonymous, splicing regulation changed					0.33	0.03	0	0.01	0	0
rs1805325	751	F-F	T-C	T	Exon 13	c.2253T>C	synonymous					-	0	0	0	0	0
rs1805326	-	-	G-C	-	?	c.2007-4G>C	frameshift_coding					-	0.14	0.04	0.22	0.29	0.17
rs2228006	-	-	G-A	G	intron	c.1621G>A	splicing regulation changed	↑ risk of pancreatic cancer	3851/3934	US	22523087	0.5	0.12	0.06	0.23	0.12	0.11
rs2228007	511	T-A	A-G	A	Exon 11	c.1531A>G	nonsynonymous, deleterious					0.325	0.03	0	0.01	0	0.02
rs2286680	-	-	G-A	G	intron	c.804-243G>A	transcription regulation					0.176	0.14	0.25	0.11	0.07	0.15
rs3209663	41	E-K	G-A	G	Exon 1	c.121G>A	pathogenic allele					-	0	0	0	0	0
	41	E-*	G-T	G	Exon 1	c.121G>T	pathogenic allele					-	0	0	0	0	0
rs3735296	-	-	G-C	G	intron	c.-154C>G	transcription regulation					0.176	0.14	0.26	0.11	0.07	0.15
rs10254120	20	R-Q	G-A	C	Exon 2	c.59G>A	nonsynonymous					0.63	0.05	0.08	0.04	0.09	0.09
rs12532895	96	A-A	C-T	G	Exon 4	c.288C>T	synonymous, splicing regulation changed					0.407	0.03	0.01	0.05	0.33	0.16
rs17420802	775	N-S	A-G	A	Exon 14	c.2324A>G	nonsynonymous					0.5	0	0	0	0	0
rs35629870	-	-	G-A	G	intron	c.452G>A	nonsynonymous, splicing regulation changed					0.092	0	0	0	0	0
rs35911407	140	N-D	A-G	A	Exon 5	c.418A>G	nonsynonymous, splicing regulation changed					0.195	-	-	-	-	-
rs55954143	-	-	C-T	G	intron	c.2007-7C>T	non-pathogenic					-	0.06	0.28	0.05	0.09	0.09
rs56203955	-	-	A-G	T	intron	c.705+17A>G	non-pathogenic					-	0	0	0	0	0
rs62456182	-	-	A-G	T	intron	c.705+17A>G	non-pathogenic					-	0.44	0.18	0.37	0.36	0.34
rs63750123	18	I-V	A-G	A	Exon 1	c.52A>G	with other allele					-	0.01	0	0	0	0
rs63750668	563	R-Q	G-A	G	Exon 11	c.1688G>A	with uncertain significance,other allele					-	0.01	0	0.01	0	0
	563	R-L	G-T	G	Exon 11	c.1688G>T	with uncertain significance,other allele					-	0	0	0	0	0
rs63750685	479	H-Q	C-G	G	Exon 11	c.1437C>G	with likely benign,uncertain significance allele					-	0	0.01	0	0	0
	479	H-H	C-T	G	Exon 11	c.1437C>T	with likely benign,uncertain significance allele					-	0	0	0	0	0
rs74902811	511	T-M	C-T	G	Exon 11	c.1532C>T	with other allele					-	0	0.11	0.01	0.04	0
rs10000	822	L-L	T-C	T	Exon 15	c.2466T>C	synonymous					-	0.11	0.03	0.06	0.03	0.1
rs3815383	-	-	G-A	C	intron	c.903+84C>T	transcription regulation					0.176	0.05	0.01	0.06	0.33	0.16
rs7797466	-	-	C-T	G	intron	c.24-1121C>T	-	↑ risk of ovarian cancer	1531/2570	EUR	16774946	-	0.18	0.34	0.15	0.16	0.24
								↑ risk of ovarian cancer	1968/1305	EUR	19543528
								↑ risk of CRC	200/200	EUR	28451866
								↑ risk of pancreatic cancer	706/706	US	21681824
rs11769380	-	-	C-T	C	intron	c.354-255G>A	transcription regulation					0.05	0.44	0.18	0.37	0.36	0.34
rs12112229	-	-	G-T	A	intron	c.803+442G>T	-					-	0.75	0.42	0.76	0.91	0.81
rs35690297	136	M-V	A-G	A	Exon 5	c.406A>G	nonsynonymous, splicing regulation changed					0.195	-	-	-	-	-
rs35943120	42	L-I	T-A	T	Exon 1	c.124T>A						-	0	0	0	0	0
rs36038802	160	Q-K	C-A	C	Exon 5	c.478C>A	-					-	0	0	0	0	0
NM_000535.5
NP_000526.1
End
