# Supplementary material for: DNA Mismatch Repair Gene Variants in Sporadic Solid Cancers
Source: Int J Mol Sci. 2020 Aug 3;21(15):5561. doi: 10.3390/ijms21155561 (PMC7432688; doi:10.3390/ijms21155561)
Supplement: Supplementary file 1 [file ijms-21-05561-s001.zip › Clinical studies 2.xls]

## Sheet: List1
Gene	SNP ID	PubMed ID	Cancer	Cases	Controls	Therapy	OR	HR	95% CI	P-value	Q-value	Note
MLH1	rs1799977	19203531	Melanoma	51	0	Temozolomide/Dacarbazine	-	-	-	-	-	-
	rs1799977	21156845	B-cell lymph.	308	0	R-CHOP21/Pt	-	2.02	1.20-3.38	0.007		↓ effect of Dox treatment in folicullar lymphoma
	rs1799977	21156845	B-cell lymph.	308	0	R-CHOP21/Pt		2.26	1.02-5.01	0.044		↓ effect of Pt-based second line treatment
	rs1799977	27608007	Rectal	280	0	Oxali-Pt/Chemoradioth.	0.23		0.06-0.84	0.026		protective factor in rectal c.
	rs1800734	25047469	SCC	185	0	Surgery/Radiotherapy		1.251	0.57-2.75	0.578		GA gentype ↓ OS in oral squamous cell c.
	rs1800734	25047469	SCC	185	0	Surgery/Radiotherapy		2.047	0.92-4.58	0.081		AA gentype ↓ OS in oral squamous cell c.
	rs2286940	26743341	Lymphoid	153	0	gemcitabine/busulfan/melphalan		2.06	1.35-3.16	0.0009		sign. predictor of progression-free surv.
MLH3	rs108621	24755277	CRC	1095	1469	5-FU						CC genotype ↑ survival
MSH2	rs2042649	22017238	Glioblastoma	121	0	Chemo/Radio/Surgery		1.66	1.02-2.71	0.043		↑ OS of glioblastoma patients
	rs2303428	22017238	Glioblastoma	121	0	Chemo/Radio/Surgery		1.66	1.02-2.71	0.043		↑ OS of glioblastoma patients
	rs2303428	19741564	Melanoma	51	0	Temozolomide/Dacarbazine				0.01-0.02		↑ hematologic side effects in melanoma tr.
	rs2303428	20458443	NSCLC	96	0	Pt-based chemoth.	0.28		0.14-0.54	0.017		CC genotype ↑ response to Pt-based therapy
	rs2303428	20708344	Breast	87	0	Surgery/Radiotherapy		53.36	3.56-798.98			↑ radiosensitivity in breast c. patients
	rs3732183	20091185	CRC	94	0	Oxaliplatin chemoth.		0.46	0.156-1.37	0.164		AG/GG genotype ↑ response to therapy
	rs6544991	28093084	NSCLC	220	0	Pt-based chemoth.	1998-02-01		1.20-7.40	0.019		↑ GIT toxicity of Pt-based chemo
MSH3	rs863221	19115210	CRC	2060	0	Chemo/Radio/Surgery	-	0.59	1.12-4.63	0.001	-	↑ OS in patients with CRC
	rs26279	25966119	NSCLC	180	0	Pt-based chemoth.				0.014		↑ sensitivity to Pt-based therapy in NSCLC
	rs6151627	28093084	NSCLC	220	0	Pt-based chemoth.	1938-02-01		1.23-4.6	0.01		↑ hematological toxicity in NSCLC patients
	rs1105524	25966119	NSCLC	180	0	Pt-based chemoth.		14.27	9.8-18.75	0.04		G/A and A/A genotype ↓ OS in NCSLC
MSH5	rs707939	28093084	NSCLC	220	0	Pt-based chemoth.	0.42		1.19-4.09	0.012		↑ hematological toxicity in NSCLC patients
MSH6	rs3136228	22868256	CRC	144	0	FOLFOX4	3.23	-	1.38-7.57	0.0071	0.0937	grade 3-4 neutropenia
	rs3136228	27608007	Rectal	280	0	F-pyrimidine/Radio	0.12	-	0.03-0.51	0.004	-	↓ response to F-pyrimidine therapy
	rs3136228	28206966	Prostate	542	0	Radiotherapy		0.63	0.43-0.92	0.0163		↓ OS in prostate c. patients
	rs1800935	24755277	CRC	1095	1469	5-FU						CC carriers had ↓ recurrency of CRC
